# Supplementary material for: Effects of competition and ownership on the simultaneous relationship between bank risk and capital: Evidence from an emerging economy of Bangladesh
Source: PLoS One. 2024 Dec 6;19(12):e0311428. doi: 10.1371/journal.pone.0311428 (PMC11623798; doi:10.1371/journal.pone.0311428)
Supplement: S1 Dataset — (XLSX) [file pone.0311428.s002.xlsx]

## Sheet: Sheet1
Year	Firm	FirmID	RNPLTL	RLLPTL	COFITeA	CARNew	T1TA	SizeD	ROAQd	BOONE	BSD	GGDP	INFcp	TPBT	lever
2010	Social Islami Bank Limited	1	0.0475475	0.01	0.0312872	0.0933	0.08	10.7	2.39	-1.33573	44.9112	5.57179	8.12668	0.435427	0.923245
2011	Social Islami Bank Limited	1	0.0392225	0.01	0.0344762	0.1317	0.1	11.1	2.72	-0.727109	47.1782	6.46438	11.3952	0.44201	0.88854
2012	Social Islami Bank Limited	1	0.0332961	0.01	0.040561	0.1155	0.08	11.44	2.75	-0.595247	49.1325	6.52146	6.2175	0.471451	0.911582
2013	Social Islami Bank Limited	1	0.0534902	0.02	0.0375522	0.1169	0.08	11.53	1.67	-2.62288	50.1555	6.01361	7.53041	0.391856	0.912284
2014	Social Islami Bank Limited	1	0.0456477	0.01	0.0393354	0.1141	0.07	11.73	2.36	-2.89194	51.0923	6.06106	6.99164	0.424796	0.920741
2015	Social Islami Bank Limited	1	0.0384708	0.01	0.0413748	0.1233	0.07	11.92	2.08	-3.8508	51.1101	6.55264	6.19428	0.408441	0.928031
2016	Social Islami Bank Limited	1	0.0445297	0.01	0.0382757	0.1155	0.06	12.16	2.06	-7.59072	50.477	7.11348	5.51353	0.455189	0.937698
2017	Social Islami Bank Limited	1	0.0823099	0.02	0.0343347	0.1157	0.05	12.34	1.4	-6.50545	48.7955	6.59025	5.70207	0.588826	0.948664
2018	Social Islami Bank Limited	1	0.0771523	0.03	0.0347875	0.1427	0.05	12.42	0.54	-8.60203	46.7331	7.31941	5.54362	0.587623	0.948643
2019	Social Islami Bank Limited	1	0.066548	0.03	0.0321455	0.1388	0.05	12.57	0.47	-1.65909	46.5305	7.88192	5.592	0.515812	0.949847
2020	Social Islami Bank Limited	1	0.0607276	0.03	0.0229594	0.135	0.05	12.68	0.42	-0.392987	48.7678	3.44802	5.69107	0.489933	0.953022
2021	Social Islami Bank Limited	1	0.0519068	0.02	0.0218642	0.1164	0.06	12.74	0.42	-0.081591	41.0536	6.93868	5.54565	0.416717	0.952527
2010	Rupali Bank Ltd.	2	0.119649	0.06	0.0238299	0.0947	0.03	11.42	0.48	-1.33573	44.9112	5.57179	8.12668	0.578958	0.886505
2011	Rupali Bank Ltd.	2	0.0594139	0.06	0.039559	0.1171	0.04	11.58	0.75	-0.727109	47.1782	6.46438	11.3952	0.563227	0.894703
2012	Rupali Bank Ltd.	2	0.24943	0.06	0.0229575	0.1011	0.05	11.82	0.7	-0.595247	49.1325	6.52146	6.2175	0.0568683	0.932604
2013	Rupali Bank Ltd.	2	0.16732	0.06	0.00541358	0.1016	0.05	12.09	0.19	-2.62288	50.1555	6.01361	7.53041	0.597945	0.945132
2014	Rupali Bank Ltd.	2	0.121307	0.06	-0.00528285	0.1043	0.04	12.31	0.17	-2.89194	51.0923	6.06106	6.99164	0.445934	0.944473
2015	Rupali Bank Ltd.	2	0.164317	0.06	-0.00676872	0.0849	0.03	12.44	0.08	-3.8508	51.1101	6.55264	6.19428	0.779534	0.957398
2016	Rupali Bank Ltd.	2	0.198716	0.14	-0.00606877	0.0669	0.03	12.54	-0.1	-7.59072	50.477	7.11348	5.51353	-0.467526	0.964633
2017	Rupali Bank Ltd.	2	0.221403	0.05	0.0111091	0.0669	0.03	12.68	0.03	-6.50545	48.7955	6.59025	5.70207	0.545235	0.965054
2018	Rupali Bank Ltd.	2	0.178772	0.05	0.00639464	0.0669	0.03	12.87	0.02	-8.60203	46.7331	7.31941	5.54362	0.464477	0.962894
2019	Rupali Bank Ltd.	2	0.150213	0.03	0.00016462	0.102455	0.03	12.94	0.03	-1.65909	46.5305	7.88192	5.592	0.430145	0.965777
2020	Rupali Bank Ltd.	2	0.117746	0.03	-0.00648177	0.0794	0.02	13.18	0.03	-0.392987	48.7678	3.44802	5.69107	0.606487	0.971071
2021	Rupali Bank Ltd.	2	0.174756	0.03	-0.00547223	0.0564	0.02	13.26	0.06	-0.081591	41.0536	6.93868	5.54565	0.457696	0.974108
2010	Standard Bank Ltd.	3	0.0196429	0.01	0.0284187	0.1031	0.08	10.97	2.37	-1.33573	44.9112	5.57179	8.12668	0.423898	0.915535
2011	Standard Bank Ltd.	3	0.0218902	0.01	0.0320831	0.1139	0.09	11.06	1.73	-0.727109	47.1782	6.46438	11.3952	0.44823	0.908335
2012	Standard Bank Ltd.	3	0.0250082	0.01	0.0277623	0.1128	0.09	11.24	1.57	-0.595247	49.1325	6.52146	6.2175	0.479627	0.912911
2013	Standard Bank Ltd.	3	0.0350397	0.02	0.0231591	0.1067	0.08	11.38	1.1	-2.62288	50.1555	6.01361	7.53041	0.566285	0.914927
2014	Standard Bank Ltd.	3	0.0354589	0.02	0.0305843	0.1105	0.08	11.49	1.06	-2.89194	51.0923	6.06106	6.99164	0.428284	0.917569
2015	Standard Bank Ltd.	3	0.0323411	0.02	0.0230983	0.1241	0.08	11.58	1.27	-3.8508	51.1101	6.55264	6.19428	0.399845	0.913321
2016	Standard Bank Ltd.	3	0.0361672	0.02	0.0251303	0.1154	0.07	11.72	0.76	-7.59072	50.477	7.11348	5.51353	0.510741	0.917712
2017	Standard Bank Ltd.	3	0.0815032	0.02	0.0197072	0.1396	0.08	11.81	0.75	-6.50545	48.7955	6.59025	5.70207	0.457354	0.923833
2018	Standard Bank Ltd.	3	0.08034	0.02	0.0215342	0.0996736	0.05	11.95	0.67	-8.60203	46.7331	7.31941	5.54362	0.41761	0.924846
2019	Standard Bank Ltd.	3	0.0575217	0.02	0.0219849	0.1132	0.06	12.08	0.72	-1.65909	46.5305	7.88192	5.592	0.472734	0.926775
2020	Standard Bank Ltd.	3	0.0478102	0.02	0.0126702	0.1286	0.07	12.04	0.49	-0.392987	48.7678	3.44802	5.69107	0.498036	0.923541
2021	Standard Bank Ltd.	3	0.060613	0.03	0.0231721	0.1412	0.09	12.02	0.36	-0.081591	41.0536	6.93868	5.54565	0.423649	0.923348
2010	Al-Arafah Islami Bank Limited	4	0.0113931	0	0.0156128	0.1449	0.13	10.88	2.36	-1.33573	44.9112	5.57179	8.12668	0.324642	0.869638
2011	Al-Arafah Islami Bank Limited	4	0.00966481	0	0.0433962	0.1347	0.11	11.32	2.06	-0.727109	47.1782	6.46438	11.3952	0.442878	0.887709
2012	Al-Arafah Islami Bank Limited	4	0.0215428	0.01	0.0420444	0.1175	0.09	11.68	1.31	-0.595247	49.1325	6.52146	6.2175	0.506757	0.905902
2013	Al-Arafah Islami Bank Limited	4	0.0286268	0.01	0.0409829	0.1466	0.09	11.86	1.2	-2.62288	50.1555	6.01361	7.53041	0.477875	0.907074
2014	Al-Arafah Islami Bank Limited	4	0.047585	0.01	0.0418609	0.1403	0.08	12.02	1.1	-2.89194	51.0923	6.06106	6.99164	0.481799	0.913706
2015	Al-Arafah Islami Bank Limited	4	0.0474678	0.01	0.0419079	0.153	0.07	12.04	0.99	-3.8508	51.1101	6.55264	6.19428	0.459648	0.902944
2016	Al-Arafah Islami Bank Limited	4	0.0457715	0.01	0.0406728	0.1441	0.07	12.2	1.23	-7.59072	50.477	7.11348	5.51353	0.438318	0.910819
2017	Al-Arafah Islami Bank Limited	4	0.0420572	0.01	0.0332513	0.1228	0.06	12.41	0.99	-6.50545	48.7955	6.59025	5.70207	0.434108	0.920062
2018	Al-Arafah Islami Bank Limited	4	0.0484611	0.02	0.0297292	0.1438	0.06	12.49	0.73	-8.60203	46.7331	7.31941	5.54362	0.405264	0.930619
2019	Al-Arafah Islami Bank Limited	4	0.0488773	0.02	0.0310911	0.1388	0.06	12.6	0.64	-1.65909	46.5305	7.88192	5.592	0.513789	0.936627
2020	Al-Arafah Islami Bank Limited	4	0.0381361	0.02	0.0270715	0.1548	0.05	12.69	0.61	-0.392987	48.7678	3.44802	5.69107	0.464192	0.939144
2021	Al-Arafah Islami Bank Limited	4	0.0491757	0.02	0.0257321	0.1531	0.06	12.78	0.46	-0.081591	41.0536	6.93868	5.54565	0.560522	0.944022
2010	Southeast Bank Limited	5	0.0419072	0.02	0.0230375	0.1125	0.11	11.58	2.26	-1.33573	44.9112	5.57179	8.12668	0.439296	0.869134
2011	Southeast Bank Limited	5	0.0351343	0.01	0.0152449	0.1146	0.1	11.75	1.32	-0.727109	47.1782	6.46438	11.3952	0.559123	0.877378
2012	Southeast Bank Limited	5	0.0447977	0.02	0.012384	0.1087	0.08	11.94	0.95	-0.595247	49.1325	6.52146	6.2175	0.54251	0.895789
2013	Southeast Bank Limited	5	0.0396714	0.02	0.00999234	0.109	0.08	12.09	1.64	-2.62288	50.1555	6.01361	7.53041	0.444165	0.900695
2014	Southeast Bank Limited	5	0.0366336	0.02	0.0151789	0.1241	0.08	12.15	1.67	-2.89194	51.0923	6.06106	6.99164	0.432461	0.896228
2015	Southeast Bank Limited	5	0.0425976	0.01	0.0135265	0.1152	0.08	12.26	1.23	-3.8508	51.1101	6.55264	6.19428	0.443693	0.895611
2016	Southeast Bank Limited	5	0.0482514	0.02	0.0160633	0.1215	0.07	12.35	0.88	-7.59072	50.477	7.11348	5.51353	0.539736	0.909069
2017	Southeast Bank Limited	5	0.0592298	0.03	0.013199	0.1084	0.06	12.51	0.37	-6.50545	48.7955	6.59025	5.70207	0.720563	0.923859
2018	Southeast Bank Limited	5	0.0581266	0.04	0.0150022	0.1238	0.06	12.61	0.69	-8.60203	46.7331	7.31941	5.54362	0.470253	0.926288
2019	Southeast Bank Limited	5	0.0484419	0.06	0.0110152	0.1161	0.06	12.7	0.63	-1.65909	46.5305	7.88192	5.592	0.43042	0.927756
2020	Southeast Bank Limited	5	0.0308447	0.06	0.00533302	0.1452	0.05	12.79	0.47	-0.392987	48.7678	3.44802	5.69107	0.319017	0.936139
2021	Southeast Bank Limited	5	0.0476781	0.05	0.00589213	0.1386	0.05	12.84	0.37	-0.081591	41.0536	6.93868	5.54565	0.452338	0.939501
2010	IFIC	6	0.0463743	0.03	0.0344676	0.0978	0.08	10.93	2.37	-1.33573	44.9112	5.57179	8.12668	0.477374	0.918613
2011	IFIC	6	0.0394033	0.02	0.0264856	0.1013	0.07	11.2	0.89	-0.727109	47.1782	6.46438	11.3952	0.583328	0.927174
2012	IFIC	6	0.0522083	0.03	0.0287143	0.1021	0.06	11.43	0.38	-0.595247	49.1325	6.52146	6.2175	0.715009	0.939181
2013	IFIC	6	0.0368292	0.02	0.0221442	0.1032	0.06	11.59	1.09	-2.62288	50.1555	6.01361	7.53041	0.500577	0.930693
2014	IFIC	6	0.0484693	0.02	0.0239257	0.1081	0.07	11.77	1.07	-2.89194	51.0923	6.06106	6.99164	0.356884	0.925197
2015	IFIC	6	0.0633578	0.02	0.0234628	0.1024	0.06	11.9	0.53	-3.8508	51.1101	6.55264	6.19428	0.413106	0.931556
2016	IFIC	6	0.0513309	0.02	0.0249006	0.1173	0.06	11.98	0.65	-7.59072	50.477	7.11348	5.51353	0.359275	0.930475
2017	IFIC	6	0.0626193	0.02	0.0246258	0.1306	0.08	12.21	0.92	-6.50545	48.7955	6.59025	5.70207	0.132469	0.913897
2018	IFIC	6	0.0603992	0.02	0.0179927	0.1299	0.08	12.33	0.59	-8.60203	46.7331	7.31941	5.54362	0.442501	0.917364
2019	IFIC	6	0.0527494	0.01	0.0224983	0.1342	0.08	12.46	0.81	-1.65909	46.5305	7.88192	5.592	0.383227	0.917248
2020	IFIC	6	0.0395333	0.01	0.00870539	0.1296	0.07	12.6	0.17	-0.392987	48.7678	3.44802	5.69107	0.495728	0.924398
2021	IFIC	6	0.0606797	0.01	0.0185164	0.1389	0.07	12.72	0.52	-0.081591	41.0536	6.93868	5.54565	0.507853	0.926325
2010	Uttara bank	7	0.0550345	0.01	0.0277623	0.1134	0.07	11.09	1.91	-1.33573	44.9112	5.57179	8.12668	0.446129	0.894153
2011	Uttara bank	7	0.0522468	0.01	0.0299333	0.1329	0.07	11.19	1.69	-0.727109	47.1782	6.46438	11.3952	0.449765	0.900958
2012	Uttara bank	7	0.0841676	0.02	0.016688	0.1237	0.06	11.45	1	-0.595247	49.1325	6.52146	6.2175	0.511852	0.920695
2013	Uttara bank	7	0.0803573	0.02	0.00850838	0.1245	0.06	11.62	0.99	-2.62288	50.1555	6.01361	7.53041	0.510388	0.918998
2014	Uttara bank	7	0.0791884	0.01	0.0183893	0.1195	0.07	11.64	0.98	-2.89194	51.0923	6.06106	6.99164	0.520091	0.913078
2015	Uttara bank	7	0.0827443	0.02	0.0229264	0.1276	0.07	11.71	0.99	-3.8508	51.1101	6.55264	6.19428	0.403535	0.912704
2016	Uttara bank	7	0.0775167	0.02	0.0250753	0.1358	0.07	11.81	0.94	-7.59072	50.477	7.11348	5.51353	0.24396	0.917389
2017	Uttara bank	7	0.0676236	0.01	0.0285778	0.1294	0.06	11.91	0.87	-6.50545	48.7955	6.59025	5.70207	0.390192	0.922132
2018	Uttara bank	7	0.0633844	0.02	0.0347559	0.1246	0.07	11.94	0.9	-8.60203	46.7331	7.31941	5.54362	0.431998	0.922457
2019	Uttara bank	7	0.0781716	0.03	0.0421143	0.13	0.07	11.96	0.97	-1.65909	46.5305	7.88192	5.592	0.496945	0.918927
2020	Uttara bank	7	0.063661	0.03	0.0274122	0.13	0.06	12.11	0.96	-0.392987	48.7678	3.44802	5.69107	0.427365	0.92152
2021	Uttara bank	7	0.0761851	0.03	0.0270461	0.1524	0.07	12.18	0.85	-0.081591	41.0536	6.93868	5.54565	0.424765	0.922769
2010	EXIM Bank Limited	8	0.019596	0.01	0.0356463	0.098	0.11	11.46	3.54	-1.33573	44.9112	5.57179	8.12668	0.346429	0.889906
2011	EXIM Bank Limited	8	0.0161276	0	0.0347806	0.1088	0.11	11.59	1.65	-0.727109	47.1782	6.46438	11.3952	0.429702	0.888447
2012	EXIM Bank Limited	8	0.0423238	0.01	0.0364537	0.1094	0.1	11.85	1.45	-0.595247	49.1325	6.52146	6.2175	0.423592	0.900896
2013	EXIM Bank Limited	8	0.0364129	0.02	0.0300064	0.133	0.09	12.02	1.06	-2.62288	50.1555	6.01361	7.53041	0.417798	0.895168
2014	EXIM Bank Limited	8	0.0320582	0.01	0.035426	0.118	0.09	12.21	1.16	-2.89194	51.0923	6.06106	6.99164	0.441004	0.901316
2015	EXIM Bank Limited	8	0.0466146	0.02	0.0342108	0.1215	0.09	12.32	0.88	-3.8508	51.1101	6.55264	6.19428	0.430577	0.906944
2016	EXIM Bank Limited	8	0.052035	0.02	0.0323615	0.1194	0.08	12.42	1.09	-7.59072	50.477	7.11348	5.51353	0.391862	0.909087
2017	EXIM Bank Limited	8	0.0529444	0.03	0.0227149	0.1209	0.07	12.56	1.06	-6.50545	48.7955	6.59025	5.70207	0.380491	0.917188
2018	EXIM Bank Limited	8	0.0509392	0.03	0.0241531	0.1088	0.07	12.61	0.66	-8.60203	46.7331	7.31941	5.54362	0.449323	0.92405
2019	EXIM Bank Limited	8	0.0431901	0.02	0.0177786	0.1255	0.06	12.78	0.61	-1.65909	46.5305	7.88192	5.592	0.511452	0.932594
2020	EXIM Bank Limited	8	0.0381002	0.02	0.0190489	0.1324	0.06	12.89	0.61	-0.392987	48.7678	3.44802	5.69107	0.470056	0.936905
2021	EXIM Bank Limited	8	0.0397166	0.02	0.0161747	0.1436	0.06	12.95	0.37	-0.081591	41.0536	6.93868	5.54565	0.472655	0.941956
2010	Agrani Bank Limited	9	0.128759	0.05	0.0328814	0.092	0.04	12.24	1.33	-1.33573	44.9112	5.57179	8.12668	0.451126	0.940656
2011	Agrani Bank Limited	9	0.110716	0.05	0.0365411	0.1099	0.05	12.44	0.72	-0.727109	47.1782	6.46438	11.3952	0.659646	0.925628
2012	Agrani Bank Limited	9	0.254874	0.15	0.0128946	-0.0615	0	12.58	-4.93	-0.595247	49.1325	6.52146	6.2175	-0.00061369	0.981996
2013	Agrani Bank Limited	9	0.179333	0.08	0.00382464	0.1004	0.03	12.76	2.04	-2.62288	50.1555	6.01361	7.53041	-0.292256	0.920199
2014	Agrani Bank Limited	9	0.16959	0.08	0.00325654	0.1032	0.03	12.86	0.4	-2.89194	51.0923	6.06106	6.99164	-0.105937	0.920388
2015	Agrani Bank Limited	9	0.19078	0.09	0.00179056	0.0939	0.03	12.99	0.12	-3.8508	51.1101	6.55264	6.19428	2.42047	0.921237
2016	Agrani Bank Limited	9	0.257365	0.12	0.00187192	0.0989	0.03	13.11	-1.1	-7.59072	50.477	7.11348	5.51353	0.0651872	0.941478
2017	Agrani Bank Limited	9	0.174529	0.09	0.00781362	0.1024	0.03	13.18	0.0103	-6.50545	48.7955	6.59025	5.70207	0.301764	0.939464
2018	Agrani Bank Limited	9	0.177772	0.08	0.0130022	0.100353	0.03	13.34	0.14	-8.60203	46.7331	7.31941	5.54362	0.697076	0.947129
2019	Agrani Bank Limited	9	0.1426	0.08	0.00854073	0.0938343	0.03	13.45	0.13	-1.65909	46.5305	7.88192	5.592	0	0.953537
2020	Agrani Bank Limited	9	0.125187	0.05	-0.00021146	0.0979422	0.02	13.73	0.07	-0.392987	48.7678	3.44802	5.69107	0.338027	0.962044
2021	Agrani Bank Limited	9	0.167146	0.05	-0.00695037	0.0748	0.02	13.82	0.18	-0.081591	41.0536	6.93868	5.54565	0.176964	0.965965
2010	Janata Bank Limited	10	0.0521524	0.03	0.0240937	0.0919	0.04	12.57	1.42	-1.33573	44.9112	5.57179	8.12668	0.373603	0.940928
2011	Janata Bank Limited	10	0.058263	0.03	0.0223474	0.1012	0.05	12.8	1.01	-0.727109	47.1782	6.46438	11.3952	0.514748	0.924759
2012	Janata Bank Limited	10	0.173972	0.1	0.0154409	0.0358	0.01	12.92	-3.19	-0.595247	49.1325	6.52146	6.2175	-0.179396	0.967617
2013	Janata Bank Limited	10	0.110862	0.07	0.00400535	0.1027	0.04	13.08	1.42	-2.62288	50.1555	6.01361	7.53041	0.10336	0.936937
2014	Janata Bank Limited	10	0.116488	0.07	-0.00436396	0.103	0.05	13.15	0.61	-2.89194	51.0923	6.06106	6.99164	0.336549	0.937432
2015	Janata Bank Limited	10	0.123172	0.05	-0.00591252	0.1003	0.04	13.25	0.701	-3.8508	51.1101	6.55264	6.19428	0.27283	0.93869
2016	Janata Bank Limited	10	0.14624	0.05	0.00081551	0.1063	0.05	13.37	0.33	-7.59072	50.477	7.11348	5.51353	0.710833	0.936082
2017	Janata Bank Limited	10	0.164448	0.05	0.00593949	0.100653	0.05	13.38	0.33	-6.50545	48.7955	6.59025	5.70207	0.364592	0.936369
2018	Janata Bank Limited	10	0.335692	0.06	0.0100148	0.100956	0.04	13.42	0.03	-8.60203	46.7331	7.31941	5.54362	0.795457	0.937137
2019	Janata Bank Limited	10	0.265107	0.06	0.00514114	0.100241	0.04	13.45	0.03	-1.65909	46.5305	7.88192	5.592	0.778073	0.944001
2020	Janata Bank Limited	10	0.226255	0.05	0.00180144	0.1005	0.03	13.62	0.01	-0.392987	48.7678	3.44802	5.69107	0.893242	0.950653
2021	Janata Bank Limited	10	0.175618	0.07	-0.00063679	0.0899	0.03	13.83	0.24	-0.081591	41.0536	6.93868	5.54565	0.00277664	0.0959087
2010	Sonali Bank Limited	11	0.238781	0.16	0.00847931	0.108	0.04	13.08	0.32	-1.33573	44.9112	5.57179	8.12668	0.689509	0.929499
2011	Sonali Bank Limited	11	0.176931	0.11	0.0112401	0.126	0.04	13.19	1.42	-0.727109	47.1782	6.46438	11.3952	0.00836096	0.919317
2012	Sonali Bank Limited	11	0.33093	0.19	-0.00415954	-0.0094	0	13.3	-2.86	-0.595247	49.1325	6.52146	6.2175	0.094678	0.970315
2013	Sonali Bank Limited	11	0.300111	0.2	-0.0171453	0.0759	0.02	13.44	0.45	-2.62288	50.1555	6.01361	7.53041	0.422057	0.941507
2014	Sonali Bank Limited	11	0.2544	0.15	-0.0187315	0.1224	0.03	13.56	0.68	-2.89194	51.0923	6.06106	6.99164	-0.0340081	0.936512
2015	Sonali Bank Limited	11	0.24925	0.11	-0.0181831	0.1003	0.02	13.67	0.06	-3.8508	51.1101	6.55264	6.19428	1.23804	0.943375
2016	Sonali Bank Limited	11	0.282203	0.1	-0.0181755	0.1025	0.03	13.85	0.14	-7.59072	50.477	7.11348	5.51353	0.560167	0.94414
2017	Sonali Bank Limited	11	0.350894	0.09	-0.0154517	0.1024	0.03	13.88	0.58	-6.50545	48.7955	6.59025	5.70207	0.259924	0.946904
2018	Sonali Bank Limited	11	0.261373	0.09	-0.00598049	0.1007	0.03	13.91	0.18	-8.60203	46.7331	7.31941	5.54362	0.633646	0.946466
2019	Sonali Bank Limited	11	0.202474	0.1	-0.00350659	0.1006	0.03	13.96	0.2	-1.65909	46.5305	7.88192	5.592	0.429531	0.953784
2020	Sonali Bank Limited	11	0.183135	0.1	-0.00796952	0.1	0.03	14.05	0.21	-0.392987	48.7678	3.44802	5.69107	0.389998	0.94624
2021	Sonali Bank Limited	11	0.169799	0.09	-0.006526	0.1071	0.03	14.12	0.21	-0.081591	41.0536	6.93868	5.54565	0.343998	0.952751
2010	Bank Asia Limited	12	0.0161532	0	0.0319555	0.0811	0.06	11.37	2.22	-1.33573	44.9112	5.57179	8.12668	0.460939	0.932888
2011	Bank Asia Limited	12	0.0271669	0.01	0.0267931	0.1488	0.08	11.46	1.72	-0.727109	47.1782	6.46438	11.3952	0.434639	0.896437
2012	Bank Asia Limited	12	0.0562194	0.03	0.0302252	0.1305	0.07	11.61	0.7	-0.595247	49.1325	6.52146	6.2175	0.682978	0.907145
2013	Bank Asia Limited	12	0.0544622	0.03	0.0212227	0.1105	0.07	11.8	0.96	-2.62288	50.1555	6.01361	7.53041	0.609281	0.911809
2014	Bank Asia Limited	12	0.0517187	0.03	0.0200419	0.1132	0.08	11.85	1.28	-2.89194	51.0923	6.06106	6.99164	0.500331	0.909817
2015	Bank Asia Limited	12	0.0417891	0.02	0.0138671	0.1246	0.07	12.04	1.26	-3.8508	51.1101	6.55264	6.19428	0.38036	0.917151
2016	Bank Asia Limited	12	0.0531244	0.03	0.0186336	0.1242	0.07	12.16	0.65	-7.59072	50.477	7.11348	5.51353	0.522367	0.925987
2017	Bank Asia Limited	12	0.0431407	0.02	0.021983	0.1489	0.06	12.24	0.76	-6.50545	48.7955	6.59025	5.70207	0.496734	0.92805
2018	Bank Asia Limited	12	0.0404951	0.02	0.0285228	0.1505	0.07	12.31	0.76	-8.60203	46.7331	7.31941	5.54362	0.517555	0.925007
2019	Bank Asia Limited	12	0.0455463	0.02	0.0271126	0.17933	0.06	12.45	0.59	-1.65909	46.5305	7.88192	5.592	0.507751	0.930882
2020	Bank Asia Limited	12	0.0320659	0.02	0.0085239	0.1716	0.06	12.62	0.53	-0.392987	48.7678	3.44802	5.69107	0.49206	0.933769
2021	Bank Asia Limited	12	0.0508286	0.03	0.0145767	0.1572	0.06	12.67	0.64	-0.081591	41.0536	6.93868	5.54565	0.396801	0.938317
2010	AB Bank Limited	13	0.019146	0.01	0.0349091	0.0991	0.09	11.46	3.08	-1.33573	44.9112	5.57179	8.12668	0.438816	0.894429
2011	AB Bank Limited	13	0.0260759	0.01	0.0251166	0.108	0.09	11.66	0.93	-0.727109	47.1782	6.46438	11.3952	0.599608	0.902753
2012	AB Bank Limited	13	0.0309887	0.01	0.0251099	0.1173	0.08	11.85	0.88	-0.595247	49.1325	6.52146	6.2175	0.581895	0.907689
2013	AB Bank Limited	13	0.0320807	0.02	0.0222289	0.108	0.08	11.99	0.53	-2.62288	50.1555	6.01361	7.53041	0.874816	0.917554
2014	AB Bank Limited	13	0.037112	0.02	0.028647	0.1047	0.07	12.2	0.54	-2.89194	51.0923	6.06106	6.99164	0.657224	0.926991
2015	AB Bank Limited	13	0.0305923	0.01	0.0177873	0.113	0.07	12.27	0.48	-3.8508	51.1101	6.55264	6.19428	0.52532	0.917844
2016	AB Bank Limited	13	0.0501655	0.01	0.0115604	0.111	0.06	12.41	0.44	-7.59072	50.477	7.11348	5.51353	0.370124	0.923277
2017	AB Bank Limited	13	0.0690505	0.02	0.0109366	0.1125	0.07	12.37	0.01	-6.50545	48.7955	6.59025	5.70207	0.444375	0.924302
2018	AB Bank Limited	13	0.319954	0.02	0.00749716	0.1048	0.06	12.37	0.01	-8.60203	46.7331	7.31941	5.54362	0.93857	0.926509
2019	AB Bank Limited	13	0.177357	0.03	0.0240369	0.1059	0.05	12.54	0.04	-1.65909	46.5305	7.88192	5.592	0.909545	0.934687
2020	AB Bank Limited	13	0.163148	0.03	0.0120302	0.1133	0.05	12.58	0.1	-0.392987	48.7678	3.44802	5.69107	0.704027	0.933888
2021	AB Bank Limited	13	0.13747	0.07	0.0126621	0.1142	0.06	12.61	0.16	-0.081591	41.0536	6.93868	5.54565	0.634853	0.938125
2010	BRAC	14	0.0569404	0.03	0.049487	0.1327	0.07	11.39	1.55	-1.33573	44.9112	5.57179	8.12668	0.401898	0.914078
2011	BRAC	14	0.0537508	0.04	0.0478653	0.1033	0.05	11.55	1.39	-0.727109	47.1782	6.46438	11.3952	0.436091	0.925621
2012	BRAC	14	0.0669406	0.05	0.0449111	0.1027	0.05	11.81	0.39	-0.595247	49.1325	6.52146	6.2175	0.678424	0.936391
2013	BRAC	14	0.063599	0.05	0.0476563	0.1142	0.06	11.75	0.78	-2.62288	50.1555	6.01361	7.53041	0.582431	0.925226
2014	BRAC	14	0.0561545	0.05	0.0495474	0.1515	0.08	11.89	1.09	-2.89194	51.0923	6.06106	6.99164	0.521657	0.901727
2015	BRAC	14	0.0589501	0.05	0.0486494	0.1229	0.08	11.87	1.13	-3.8508	51.1101	6.55264	6.19428	0.509519	0.907297
2016	BRAC	14	0.0336135	0.03	0.0506583	0.1206	0.08	12.11	1.89	-7.59072	50.477	7.11348	5.51353	0.423745	0.911525
2017	BRAC	14	0.0354959	0.03	0.0472664	0.1197	0.07	12.29	1.95	-6.50545	48.7955	6.59025	5.70207	0.336293	0.911032
2018	BRAC	14	0.030951	0.03	0.0494354	0.11875	0.1	12.45	1.87	-8.60203	46.7331	7.31941	5.54362	0.343969	0.883521
2019	BRAC	14	0.0397348	0.02	0.052309	0.1616	0.1	12.6	1.65	-1.65909	46.5305	7.88192	5.592	0.389033	0.947452
2020	BRAC	14	0.0292882	0.03	0.0328609	0.1513	0.09	12.72	1.18	-0.392987	48.7678	3.44802	5.69107	0.296223	0.881343
2021	BRAC	14	0.0388736	0.03	0.0332907	0.2042	0.12	12.81	1.31	-0.081591	41.0536	6.93868	5.54565	0.326665	0.854241
2010	The City bank	15	0.0440791	0.02	0.0472883	0.112	0.1	11.11	2.2	-1.33573	44.9112	5.57179	8.12668	0.382868	0.872747
2011	The City bank	15	0.0343572	0.01	0.0454439	0.128	0.1	11.33	2	-0.727109	47.1782	6.46438	11.3952	0.419637	0.845726
2012	The City bank	15	0.0751285	0.04	0.0425415	0.117	0.09	11.45	0.6	-0.595247	49.1325	6.52146	6.2175	0.562504	0.861473
2013	The City bank	15	0.0797975	0.04	0.0379415	0.1137	0.09	11.58	0.7	-2.62288	50.1555	6.01361	7.53041	0.65413	0.876701
2014	The City bank	15	0.0588775	0.03	0.0327417	0.1488	0.08	11.68	1.4	-2.89194	51.0923	6.06106	6.99164	0.456876	0.873901
2015	The City bank	15	0.0758298	0.03	0.0290866	0.14	0.08	11.87	1.8	-3.8508	51.1101	6.55264	6.19428	0.21234	0.885233
2016	The City bank	15	0.0601088	0.02	0.0297211	0.1252	0.06	12.07	1.71	-7.59072	50.477	7.11348	5.51353	0.278764	0.905536
2017	The City bank	15	0.0541825	0.02	0.0300333	0.1271	0.06	12.12	1.4	-6.50545	48.7955	6.59025	5.70207	0.323696	0.905853
2018	The City bank	15	0.0531558	0.02	0.0312903	0.1219	0.06	12.23	0.7	-8.60203	46.7331	7.31941	5.54362	0.524953	0.923786
2019	The City bank	15	0.0574877	0.02	0.0345168	0.139	0.06	12.41	0.73	-1.65909	46.5305	7.88192	5.592	0.561274	0.931253
2020	The City bank	15	0.040295	0.01	0.0242037	0.1428	0.07	12.45	1.09	-0.392987	48.7678	3.44802	5.69107	0.375322	0.924077
2021	The City bank	15	0.0482321	0.02	0.033061	0.1338	0.08	12.55	1.19	-0.081591	41.0536	6.93868	5.54565	0.424332	0.922955
2010	Dutch Bangla Bank Limited	16	0.0246191	0.01	0.0413721	0.0964	0.06	11.33	2.2	-1.33573	44.9112	5.57179	8.12668	0.535513	0.930808
2011	Dutch Bangla Bank Limited	16	0.0274514	0.01	0.0490483	0.1123	0.06	11.52	1.9	-0.727109	47.1782	6.46438	11.3952	0.526062	0.927477
2012	Dutch Bangla Bank Limited	16	0.0297701	0.01	0.0573711	0.1198	0.06	11.74	1.7	-0.595247	49.1325	6.52146	6.2175	0.519607	0.930384
2013	Dutch Bangla Bank Limited	16	0.0392328	0.02	0.0501373	0.137	0.06	11.89	1.2	-2.62288	50.1555	6.01361	7.53041	0.435933	0.931864
2014	Dutch Bangla Bank Limited	16	0.0440054	0.02	0.0477791	0.138	0.06	12.02	1.1	-2.89194	51.0923	6.06106	6.99164	0.511697	0.932788
2015	Dutch Bangla Bank Limited	16	0.03694	0.02	0.0474004	0.1368	0.06	12.14	1.31	-3.8508	51.1101	6.55264	6.19428	0.518092	0.931351
2016	Dutch Bangla Bank Limited	16	0.0518982	0.03	0.0435338	0.131	0.05	12.24	0.68	-7.59072	50.477	7.11348	5.51353	0.454976	0.936209
2017	Dutch Bangla Bank Limited	16	0.046534	0.02	0.0460757	0.1449	0.05	12.36	0.9	-6.50545	48.7955	6.59025	5.70207	0.536158	0.937538
2018	Dutch Bangla Bank Limited	16	0.0413761	0.02	0.0568381	0.1562	0.06	12.48	1.28	-8.60203	46.7331	7.31941	5.54362	0.378816	0.933368
2019	Dutch Bangla Bank Limited	16	0.0438265	0.02	0.0568882	0.1553	0.06	12.62	1.2	-1.65909	46.5305	7.88192	5.592	0.416192	0.929698
2020	Dutch Bangla Bank Limited	16	0.0216614	0.02	0.0353924	0.1723	0.06	12.8	1.27	-0.392987	48.7678	3.44802	5.69107	0.430821	0.931711
2021	Dutch Bangla Bank Limited	16	0.0374557	0.02	0.0345373	0.1641	0.07	12.9	1.13	-0.081591	41.0536	6.93868	5.54565	0.316209	0.928137
2010	Eastern Bank Limited	17	0.019942	0.01	0.0406762	0.1081	0.1	10.93	3.19	-1.33573	44.9112	5.57179	8.12668	0.388104	0.85141
2011	Eastern Bank Limited	17	0.0192528	0.01	0.0322384	0.1018	0.09	11.23	2.52	-0.727109	47.1782	6.46438	11.3952	0.392242	0.875879
2012	Eastern Bank Limited	17	0.0316944	0.01	0.0381409	0.1205	0.08	11.42	1.72	-0.595247	49.1325	6.52146	6.2175	0.452416	0.882692
2013	Eastern Bank Limited	17	0.0357805	0.02	0.0353781	0.1195	0.08	11.67	1.68	-2.62288	50.1555	6.01361	7.53041	0.476184	0.88266
2014	Eastern Bank Limited	17	0.043189	0.02	0.0268274	0.1322	0.08	11.67	1.28	-2.89194	51.0923	6.06106	6.99164	0.472159	0.883336
2015	Eastern Bank Limited	17	0.031904	0.02	0.0216655	0.1392	0.08	11.76	1.23	-3.8508	51.1101	6.55264	6.19428	0.356554	0.891636
2016	Eastern Bank Limited	17	0.0275558	0.02	0.0294821	0.1496	0.08	11.85	1.33	-7.59072	50.477	7.11348	5.51353	0.398648	0.901911
2017	Eastern Bank Limited	17	0.0241394	0.02	0.0255147	0.1382	0.07	12.03	1.04	-6.50545	48.7955	6.59025	5.70207	0.430915	0.914646
2018	Eastern Bank Limited	17	0.0230154	0.02	0.0294035	0.1202	0.07	12.2	1.15	-8.60203	46.7331	7.31941	5.54362	0.341995	0.918125
2019	Eastern Bank Limited	17	0.0335838	0.02	0.0270281	0.1455	0.06	12.39	1.3	-1.65909	46.5305	7.88192	5.592	0.370934	0.923236
2020	Eastern Bank Limited	17	0.0291533	0.01	0.0195146	0.1503	0.07	12.39	1.22	-0.392987	48.7678	3.44802	5.69107	0.620234	0.91326
2021	Eastern Bank Limited	17	0.0381297	0.02	0.0221045	0.1387	0.07	12.5	1.28	-0.081591	41.0536	6.93868	5.54565	0.437346	0.919327
2010	Mercantile Bank Limited	18	0.0178947	0.01	0.0212455	0.0913	0.08	11.21	1.64	-1.33573	44.9112	5.57179	8.12668	0.414868	0.917539
2011	Mercantile Bank Limited	18	0.0261466	0.01	0.0165104	0.1052	0.08	11.45	1.7	-0.727109	47.1782	6.46438	11.3952	0.421443	0.916584
2012	Mercantile Bank Limited	18	0.0438074	0.02	0.0144829	0.1083	0.07	11.68	1.03	-0.595247	49.1325	6.52146	6.2175	0.40772	0.928744
2013	Mercantile Bank Limited	18	0.047752	0.02	0.0125752	0.1143	0.08	11.7	1.33	-2.62288	50.1555	6.01361	7.53041	0.388513	0.912941
2014	Mercantile Bank Limited	18	0.0508834	0.02	0.0171173	0.1295	0.07	11.81	0.76	-2.89194	51.0923	6.06106	6.99164	0.486476	0.919799
2015	Mercantile Bank Limited	18	0.0493648	0.02	0.0152251	0.1187	0.07	11.9	0.79	-3.8508	51.1101	6.55264	6.19428	0.47295	0.915291
2016	Mercantile Bank Limited	18	0.05026	0.02	0.0171617	0.1303	0.07	11.96	1.15	-7.59072	50.477	7.11348	5.51353	0.366225	0.917725
2017	Mercantile Bank Limited	18	0.0372756	0.02	0.0143196	0.1193	0.06	12.25	1.3	-6.50545	48.7955	6.59025	5.70207	0.30513	0.932496
2018	Mercantile Bank Limited	18	0.0474741	0.02	0.0154692	0.1328	0.06	12.35	1.09	-8.60203	46.7331	7.31941	5.54362	0.317744	0.936235
2019	Mercantile Bank Limited	18	0.0478342	0.02	0.0171873	0.1392	0.06	12.42	0.72	-1.65909	46.5305	7.88192	5.592	0.373901	0.934095
2020	Mercantile Bank Limited	18	0.046509	0.02	0.00888339	0.1361	0.06	12.41	0.73	-0.392987	48.7678	3.44802	5.69107	0.2055	0.93308
2021	Mercantile Bank Limited	18	0.0448299	0.02	0.0141224	0.1409	0.07	12.51	1.07	-0.081591	41.0536	6.93868	5.54565	0.192208	0.931621
2010	Dhaka Bank Limited	19	0.0457387	0.02	0.0319513	0.1009	0.07	11.12	2	-1.33573	44.9112	5.57179	8.12668	0.424515	0.927005
2011	Dhaka Bank Limited	19	0.0345343	0.01	0.026718	0.107	0.08	11.35	2.22	-0.727109	47.1782	6.46438	11.3952	0.404721	0.911519
2012	Dhaka Bank Limited	19	0.0627501	0.03	0.0238961	0.1074	0.07	11.58	0.59	-0.595247	49.1325	6.52146	6.2175	0.494721	0.926758
2013	Dhaka Bank Limited	19	0.0412167	0.01	0.0271416	0.1218	0.08	11.66	1.39	-2.62288	50.1555	6.01361	7.53041	0.370591	0.917161
2014	Dhaka Bank Limited	19	0.0546044	0.02	0.0216262	0.112	0.08	11.73	1.34	-2.89194	51.0923	6.06106	6.99164	0.372609	0.918804
2015	Dhaka Bank Limited	19	0.0464583	0.02	0.0133462	0.1046	0.07	11.84	0.86	-3.8508	51.1101	6.55264	6.19428	0.392079	0.922741
2016	Dhaka Bank Limited	19	0.0400713	0.02	0.0217768	0.1367	0.07	11.96	0.77	-7.59072	50.477	7.11348	5.51353	0.459347	0.926627
2017	Dhaka Bank Limited	19	0.0598492	0.03	0.0177049	0.1196	0.06	12.04	0.69	-6.50545	48.7955	6.59025	5.70207	0.4672	0.93143
2018	Dhaka Bank Limited	19	0.0499116	0.02	0.0242978	0.1384	0.06	12.19	0.54	-8.60203	46.7331	7.31941	5.54362	0.534882	0.937366
2019	Dhaka Bank Limited	19	0.0474605	0.02	0.0180761	0.1633	0.06	12.23	0.56	-1.65909	46.5305	7.88192	5.592	0.489854	0.937522
2020	Dhaka Bank Limited	19	0.0313483	0.04	0.0141508	0.1464	0.06	12.23	0.7	-0.392987	48.7678	3.44802	5.69107	0.358443	0.934528
2021	Dhaka Bank Limited	19	0.0332918	0.03	0.0151157	0.1466	0.06	12.35	0.65	-0.081591	41.0536	6.93868	5.54565	0.49525	0.937707
2010	National Bank Ltd.	20	0.0395916	0.01	0.0334265	0.1229	0.11	11.54	6.05	-1.33573	44.9112	5.57179	8.12668	0.221076	0.858118
2011	National Bank Ltd.	20	0.0281308	0.01	0.0347582	0.1265	0.12	11.76	4.01	-0.727109	47.1782	6.46438	11.3952	0.353046	0.872074
2012	National Bank Ltd.	20	0.0429258	0.01	0.0292011	0.128	0.11	11.96	0.8	-0.595247	49.1325	6.52146	6.2175	0.56086	0.890815
2013	National Bank Ltd.	20	0.0321682	0.01	0.0131824	0.1169	0.1	12.17	0.96	-2.62288	50.1555	6.01361	7.53041	0.398527	0.89862
2014	National Bank Ltd.	20	0.0523224	0.01	0.017705	0.1171	0.09	12.22	1.08	-2.89194	51.0923	6.06106	6.99164	0.485446	0.895644
2015	National Bank Ltd.	20	0.0695978	0.02	0.0115709	0.1193	0.1	12.31	1.43	-3.8508	51.1101	6.55264	6.19428	0.393872	0.881713
2016	National Bank Ltd.	20	0.101569	0.02	0.0147346	0.131	0.1	12.39	1.9	-7.59072	50.477	7.11348	5.51353	0.339033	0.882193
2017	National Bank Ltd.	20	0.104786	0.03	0.0199241	0.1212	0.1	12.52	1.43	-6.50545	48.7955	6.59025	5.70207	0.392213	0.88545
2018	National Bank Ltd.	20	0.0941466	0.03	0.0188162	0.1395	0.1	12.66	1.08	-8.60203	46.7331	7.31941	5.54362	0.445035	0.890628
2019	National Bank Ltd.	20	0.108979	0.03	0.0243059	0.1334	0.1	12.81	0.96	-1.65909	46.5305	7.88192	5.592	0.431879	0.894968
2020	National Bank Ltd.	20	0.0932695	0.03	0.0169432	0.13	0.09	12.97	0.7	-0.392987	48.7678	3.44802	5.69107	0.448551	0.901974
2021	National Bank Ltd.	20	0.206551	0.03	0.00269739	0.1175	0.08	13.07	0.04	-0.081591	41.0536	6.93868	5.54565	0.575895	0.909803
2010	NCC Bank Limited	21	0.0225411	0.01	0.0332511	0.1091	0.11	11.13	2.84	-1.33573	44.9112	5.57179	8.12668	0.269855	0.888011
2011	NCC Bank Limited	21	0.0266452	0.01	0.0176281	0.1126	0.01	11.3	2.12	-0.727109	47.1782	6.46438	11.3952	0.394251	0.888091
2012	NCC Bank Limited	21	0.0530146	0.02	0.0211981	0.1147	0.09	11.48	1.14	-0.595247	49.1325	6.52146	6.2175	0.483039	0.903668
2013	NCC Bank Limited	21	0.0535686	0.03	0.0201932	0.1187	0.1	11.49	0.92	-2.62288	50.1555	6.01361	7.53041	0.524082	0.893483
2014	NCC Bank Limited	21	0.0718329	0.03	0.0216904	0.1347	0.1	11.57	1.16	-2.89194	51.0923	6.06106	6.99164	0.402537	0.894432
2015	NCC Bank Limited	21	0.0686288	0.03	0.0228746	0.1328	0.1	11.63	0.98	-3.8508	51.1101	6.55264	6.19428	0.377459	0.89375
2016	NCC Bank Limited	21	0.056357	0.03	0.0250648	0.1185	0.09	11.8	1.29	-7.59072	50.477	7.11348	5.51353	0.411671	0.904795
2017	NCC Bank Limited	21	0.056739	0.02	0.0252236	0.1134	0.08	11.98	0.94	-6.50545	48.7955	6.59025	5.70207	0.42179	0.915613
2018	NCC Bank Limited	21	0.0570582	0.02	0.0256879	0.126	0.07	12.16	0.82	-8.60203	46.7331	7.31941	5.54362	0.476453	0.926457
2019	NCC Bank Limited	21	0.0473592	0.02	0.0277094	0.1333	0.07	12.21	0.85	-1.65909	46.5305	7.88192	5.592	0.465925	0.924545
2020	NCC Bank Limited	21	0.0490136	0.03	0.0180997	0.1312	0.08	12.19	0.86	-0.392987	48.7678	3.44802	5.69107	0.445555	0.919111
2021	NCC Bank Limited	21	0.0451055	0.03	0.0216065	0.1583	0.09	12.22	0.93	-0.081591	41.0536	6.93868	5.54565	0.420945	0.919925
2010	Prime Bank Limited	22	0.0115089	0.01	0.0326348	0.1169	0.1	11.73	2.22	-1.33573	44.9112	5.57179	8.12668	0.437121	0.887698
2011	Prime Bank Limited	22	0.0136881	0.01	0.0251866	0.1246	0.09	11.98	2.05	-0.727109	47.1782	6.46438	11.3952	0.460969	0.904283
2012	Prime Bank Limited	22	0.0373753	0.01	0.0271001	0.1264	0.09	12.11	1.24	-0.595247	49.1325	6.52146	6.2175	0.489567	0.911988
2013	Prime Bank Limited	22	0.0491448	0.02	0.0198272	0.1203	0.09	12.22	0.76	-2.62288	50.1555	6.01361	7.53041	0.449418	0.904798
2014	Prime Bank Limited	22	0.0734331	0.03	0.0123965	0.1268	0.09	12.23	0.96	-2.89194	51.0923	6.06106	6.99164	0.287635	0.904109
2015	Prime Bank Limited	22	0.076727	0.03	0.00572649	0.1269	0.09	12.18	0.84	-3.8508	51.1101	6.55264	6.19428	0.225746	0.895438
2016	Prime Bank Limited	22	0.0587831	0.02	0.0141164	0.123	0.09	12.2	0.86	-7.59072	50.477	7.11348	5.51353	0.0706535	0.901794
2017	Prime Bank Limited	22	0.0538286	0.02	0.0209428	0.1374	0.08	12.2	0.38	-6.50545	48.7955	6.59025	5.70207	0.39117	0.912134
2018	Prime Bank Limited	22	0.0609319	0.02	0.0311256	0.1658	0.08	12.19	0.76	-8.60203	46.7331	7.31941	5.54362	0.440624	0.910856
2019	Prime Bank Limited	22	0.0461615	0.02	0.0298063	0.172	0.08	12.28	0.65	-1.65909	46.5305	7.88192	5.592	0.613096	0.91794
2020	Prime Bank Limited	22	0.0343298	0.02	0.0184092	0.1698	0.07	12.36	0.54	-0.392987	48.7678	3.44802	5.69107	0.526877	0.91825
2021	Prime Bank Limited	22	0.0479804	0.02	0.0237937	0.1686	0.06	12.4	0.84	-0.081591	41.0536	6.93868	5.54565	0.438461	0.92412
2010	Pubali Bank Limited	23	0.0204089	0.01	0.0488932	0.1123	0.09	11.5	2.44	-1.33573	44.9112	5.57179	8.12668	0.350792	0.888062
2011	Pubali Bank Limited	23	0.02051	0.01	0.0478537	0.1156	0.09	11.73	2	-0.727109	47.1782	6.46438	11.3952	0.50046	0.895678
2012	Pubali Bank Limited	23	0.0504604	0.02	0.0456853	0.122	0.08	11.92	0.91	-0.595247	49.1325	6.52146	6.2175	0.591858	0.90254
2013	Pubali Bank Limited	23	0.0600524	0.04	0.0289689	0.1173	0.08	12.09	1.01	-2.62288	50.1555	6.01361	7.53041	0.562106	0.914773
2014	Pubali Bank Limited	23	0.0631095	0.03	0.0251417	0.1174	0.08	12.17	1.24	-2.89194	51.0923	6.06106	6.99164	0.499331	0.911004
2015	Pubali Bank Limited	23	0.053247	0.02	0.028911	0.118	0.08	12.32	1.01	-3.8508	51.1101	6.55264	6.19428	0.523617	0.915257
2016	Pubali Bank Limited	23	0.0536391	0.02	0.0267129	0.1123	0.07	12.42	0.42	-7.59072	50.477	7.11348	5.51353	0.642712	0.923553
2017	Pubali Bank Limited	23	0.0865587	0.03	0.0253111	0.1293	0.06	12.51	0.4	-6.50545	48.7955	6.59025	5.70207	0.60417	0.929961
2018	Pubali Bank Limited	23	0.054433	0.03	0.0257345	0.1217	0.06	12.64	0.84	-8.60203	46.7331	7.31941	5.54362	0.391829	0.933678
2019	Pubali Bank Limited	23	0.0436719	0.04	0.0207388	0.138	0.05	12.79	0.45	-1.65909	46.5305	7.88192	5.592	0.591662	0.940212
2020	Pubali Bank Limited	23	0.0272678	0.03	0.00588811	0.1459	0.05	12.97	0.65	-0.392987	48.7678	3.44802	5.69107	0.366955	0.931596
2021	Pubali Bank Limited	23	0.0304159	0.03	0.0016144	0.1411	0.05	13.04	0.65	-0.081591	41.0536	6.93868	5.54565	0.242205	0.936855
2010	Trust Bank Limited	24	0.0241212	0.01	0.0283252	0.0906	0.08	10.83	2.27	-1.33573	44.9112	5.57179	8.12668	0.404413	0.913767
2011	Trust Bank Limited	24	0.0281253	0	0.0198292	0.1184	0.08	11.1	0.92	-0.727109	47.1782	6.46438	11.3952	0.490546	0.923884
2012	Trust Bank Limited	24	0.0427283	0.01	0.0222592	0.1386	0.07	11.33	0.21	-0.595247	49.1325	6.52146	6.2175	0.191922	0.928899
2013	Trust Bank Limited	24	0.0294798	0.01	0.0134909	0.1174	0.06	11.54	0.31	-2.62288	50.1555	6.01361	7.53041	0.723263	0.939141
2014	Trust Bank Limited	24	0.0234693	0.01	0.0214737	0.1193	0.06	11.74	0.99	-2.89194	51.0923	6.06106	6.99164	0.531822	0.942783
2015	Trust Bank Limited	24	0.026849	0.01	0.023821	0.1081	0.05	11.92	0.85	-3.8508	51.1101	6.55264	6.19428	0.516064	0.94587
2016	Trust Bank Limited	24	0.0315435	0.01	0.0233235	0.1462	0.05	12.06	0.96	-7.59072	50.477	7.11348	5.51353	0.573883	0.945561
2017	Trust Bank Limited	24	0.0330688	0.01	0.0249962	0.1292	0.05	12.21	0.77	-6.50545	48.7955	6.59025	5.70207	0.562795	0.948305
2018	Trust Bank Limited	24	0.0782107	0.02	0.0259041	0.1404	0.05	12.27	0.76	-8.60203	46.7331	7.31941	5.54362	0.546678	0.949357
2019	Trust Bank Limited	24	0.0543945	0.03	0.0231686	0.1438	0.05	12.4	0.73	-1.65909	46.5305	7.88192	5.592	0.569874	0.948461
2020	Trust Bank Limited	24	0.044645	0.04	0.0126327	0.1406	0.05	12.57	0.5	-0.392987	48.7678	3.44802	5.69107	0.589399	0.9506
2021	Trust Bank Limited	24	0.0362007	0.04	0.0186577	0.1407	0.06	12.56	0.75	-0.081591	41.0536	6.93868	5.54565	0.473016	0.949227
2010	Shahjalal Islami Bank Limited	25	0.0190918	0	0.0254327	0.1008	0.09	11.05	3.01	-1.33573	44.9112	5.57179	8.12668	0.29993	0.914362
2011	Shahjalal Islami Bank Limited	25	0.0184477	0.01	0.0297318	0.114	0.07	11.32	1.26	-0.727109	47.1782	6.46438	11.3952	0.497601	0.924425
2012	Shahjalal Islami Bank Limited	25	0.0289031	0.01	0.036548	0.1231	0.07	11.53	1.44	-0.595247	49.1325	6.52146	6.2175	0.512813	0.926152
2013	Shahjalal Islami Bank Limited	25	0.0629141	0.02	0.0298666	0.1388	0.09	11.47	1	-2.62288	50.1555	6.01361	7.53041	0.457397	0.909967
2014	Shahjalal Islami Bank Limited	25	0.0765484	0.03	0.0285141	0.1375	0.09	11.5	0.59	-2.89194	51.0923	6.06106	6.99164	0.0801116	0.907803
2015	Shahjalal Islami Bank Limited	25	0.0631219	0.02	0.0314218	0.1328	0.09	11.6	0.98	-3.8508	51.1101	6.55264	6.19428	0.286814	0.911302
2016	Shahjalal Islami Bank Limited	25	0.0458537	0.01	0.0289997	0.1168	0.08	11.73	1.02	-7.59072	50.477	7.11348	5.51353	0.31934	0.92253
2017	Shahjalal Islami Bank Limited	25	0.0389673	0.01	0.0254878	0.1244	0.07	11.88	0.64	-6.50545	48.7955	6.59025	5.70207	0.413904	0.934289
2018	Shahjalal Islami Bank Limited	25	0.067575	0.02	0.0272778	0.1563	0.06	12.08	0.65	-8.60203	46.7331	7.31941	5.54362	0.578911	0.938841
2019	Shahjalal Islami Bank Limited	25	0.0483642	0.02	0.0299418	0.153	0.06	12.22	0.67	-1.65909	46.5305	7.88192	5.592	0.570505	0.937664
2020	Shahjalal Islami Bank Limited	25	0.0450618	0.02	0.0213294	0.1372	0.06	12.29	0.68	-0.392987	48.7678	3.44802	5.69107	0.478627	0.938518
2021	Shahjalal Islami Bank Limited	25	0.0436534	0.01	0.0229011	0.1472	0.08	12.29	0.85	-0.081591	41.0536	6.93868	5.54565	0.470079	0.936638
2010	Islami Bank Bangladesh Limited	26	0.0177882	0.01	0.0364646	0.1106	0.06	12.58	1.47	-1.33573	44.9112	5.57179	8.12668	0.528338	0.928908
2011	Islami Bank Bangladesh Limited	26	0.0271177	0.01	0.0401487	0.1309	0.06	12.74	1.35	-0.727109	47.1782	6.46438	11.3952	0.54475	0.929082
2012	Islami Bank Bangladesh Limited	26	0.0381121	0.02	0.0420856	0.1349	0.06	12.94	1.27	-0.595247	49.1325	6.52146	6.2175	0.541008	0.917826
2013	Islami Bank Bangladesh Limited	26	0.0370772	0.02	0.0357937	0.1426	0.06	13.06	0.96	-2.62288	50.1555	6.01361	7.53041	0.550114	0.9199
2014	Islami Bank Bangladesh Limited	26	0.0495394	0.03	0.0316164	0.1283	0.05	13.24	0.67	-2.89194	51.0923	6.06106	6.99164	0.623716	0.928505
2015	Islami Bank Bangladesh Limited	26	0.0429271	0.03	0.0296062	0.1172	0.05	13.33	0.44	-3.8508	51.1101	6.55264	6.19428	0.651721	0.934838
2016	Islami Bank Bangladesh Limited	26	0.00173424	0.03	0.0330575	0.1084	0.05	13.43	0.59	-7.59072	50.477	7.11348	5.51353	0.570573	0.938783
2017	Islami Bank Bangladesh Limited	26	0.0361592	0.04	0.0321916	0.113	0.05	13.53	0.55	-6.50545	48.7955	6.59025	5.70207	0.605503	0.943681
2018	Islami Bank Bangladesh Limited	26	0.0414114	0.04	0.0320692	0.1197	0.05	13.62	0.64	-8.60203	46.7331	7.31941	5.54362	0.551933	0.94442
2019	Islami Bank Bangladesh Limited	26	0.0384519	0.04	0.0294686	0.1304	0.05	13.76	0.5	-1.65909	46.5305	7.88192	5.592	0.619654	0.948017
2020	Islami Bank Bangladesh Limited	26	0.0342126	0.04	0.0251	0.1384	0.04	13.98	0.35	-0.392987	48.7678	3.44802	5.69107	0.567713	0.955835
2021	Islami Bank Bangladesh Limited	26	0.0332052	0.03	0.0208269	0.1372	0.04	14.14	0.3	-0.081591	41.0536	6.93868	5.54565	0.590703	0.959841
2010	First Security Islami Bank Limited	27	0.0261312	0.01	0.0254226	0.0909	0.06	10.94	1.89	-1.33573	44.9112	5.57179	8.12668	0.442253	0.938384
2011	First Security Islami Bank Limited	27	0.0193721	0.01	0.0264352	0.09	0.05	11.27	1.75	-0.727109	47.1782	6.46438	11.3952	0.524621	0.950019
2012	First Security Islami Bank Limited	27	0.0185387	0.01	0.0271468	0.102	0.04	11.61	0.69	-0.595247	49.1325	6.52146	6.2175	0.492616	0.956024
2013	First Security Islami Bank Limited	27	0.0217252	0.01	0.0288246	0.1033	0.04	11.85	0.53	-2.62288	50.1555	6.01361	7.53041	0.496864	0.959187
2014	First Security Islami Bank Limited	27	0.0222937	0.01	0.0243513	0.1192	0.04	12.11	0.35	-2.89194	51.0923	6.06106	6.99164	0.553125	0.957795
2015	First Security Islami Bank Limited	27	0.0277038	0.01	0.0251181	0.1042	0.04	12.35	0.35	-3.8508	51.1101	6.55264	6.19428	0.446451	0.961059
2016	First Security Islami Bank Limited	27	0.02585	0.01	0.0286362	0.1073	0.03	12.52	0.5	-7.59072	50.477	7.11348	5.51353	0.448166	0.963336
2017	First Security Islami Bank Limited	27	0.0307213	0.01	0.0279459	0.1221	0.03	12.61	0.41	-6.50545	48.7955	6.59025	5.70207	0.506033	0.964844
2018	First Security Islami Bank Limited	27	0.0334645	0.02	0.027177	0.1034	0.03	12.68	0.45	-8.60203	46.7331	7.31941	5.54362	0.481251	0.963175
2019	First Security Islami Bank Limited	27	0.049485	0.03	0.023165	0.1141	0.03	12.84	0.51	-1.65909	46.5305	7.88192	5.592	0.474053	0.964019
2020	First Security Islami Bank Limited	27	0.0439866	0.02	0.0252292	0.1212	0.04	12.97	0.6	-0.392987	48.7678	3.44802	5.69107	0.417472	0.963208
2021	First Security Islami Bank Limited	27	0.0473215	0.02	0.0263589	0.1209	0.04	13.06	0.64	-0.081591	41.0536	6.93868	5.54565	0.429831	0.961972
2010	Jamuna B	28	0.0186495	0.01	0.0238768	0.095	0.07	11.01	1.8	-1.33573	44.9112	5.57179	8.12668	0.479214	0.908476
2011	Jamuna B	28	0.0426907	0.01	0.022772	0.1127	0.07	11.16	1.69	-0.727109	47.1782	6.46438	11.3952	0.456038	0.916221
2012	Jamuna B	28	0.0962789	0.03	0.0194175	0.1221	0.07	11.28	1.06	-0.595247	49.1325	6.52146	6.2175	0.501964	0.923756
2013	Jamuna B	28	0.0750113	0.03	0.0107952	0.111	0.07	11.48	1.01	-2.62288	50.1555	6.01361	7.53041	0.508002	0.923076
2014	Jamuna B	28	0.0559537	0.02	0.0126753	0.1121	0.07	11.65	1.06	-2.89194	51.0923	6.06106	6.99164	0.281428	0.922579
2015	Jamuna B	28	0.0660383	0.02	0.0134591	0.1283	0.07	11.69	1.44	-3.8508	51.1101	6.55264	6.19428	0.244012	0.890338
2016	Jamuna B	28	0.0400993	0.01	0.0166334	0.1093	0.07	11.86	1.21	-7.59072	50.477	7.11348	5.51353	0.353607	0.90671
2017	Jamuna B	28	0.0398993	0.01	0.0211872	0.1186	0.06	12.03	1.11	-6.50545	48.7955	6.59025	5.70207	0.391891	0.921968
2018	Jamuna B	28	0.0374014	0.01	0.0256876	0.1358	0.06	12.14	1.1	-8.60203	46.7331	7.31941	5.54362	0.351411	0.919992
2019	Jamuna B	28	0.0367508	0.02	0.028688	0.1425	0.06	12.22	1.11	-1.65909	46.5305	7.88192	5.592	0.462734	0.929884
2020	Jamuna B	28	0.0292947	0.01	0.0168628	0.155	0.07	12.16	1.09	-0.392987	48.7678	3.44802	5.69107	0.388486	0.900712
2021	Jamuna B	28	0.0295191	0.01	0.0104702	0.1642	0.08	12.26	0.99	-0.081591	41.0536	6.93868	5.54565	0.382846	0.919624
2010	United Commercial Bank Limited	29	0.0119794	0	0.0343439	0.0631	0.05	11.63	1.68	-1.33573	44.9112	5.57179	8.12668	0.3995	0.939783
2011	United Commercial Bank Limited	29	0.0178998	0.01	0.0357969	0.1087	0.08	11.84	1.97	-0.727109	47.1782	6.46438	11.3952	0.430583	0.905369
2012	United Commercial Bank Limited	29	0.0368598	0.01	0.0378902	0.1037	0.07	12.05	0.84	-0.595247	49.1325	6.52146	6.2175	0.575934	0.912341
2013	United Commercial Bank Limited	29	0.0402561	0.01	0.0366266	0.1153	0.08	12.12	1.41	-2.62288	50.1555	6.01361	7.53041	0.479148	0.909118
2014	United Commercial Bank Limited	29	0.0462101	0.01	0.035013	0.1056	0.07	12.26	1.49	-2.89194	51.0923	6.06106	6.99164	0.462176	0.915285
2015	United Commercial Bank Limited	29	0.0522786	0.01	0.0306411	0.1216	0.08	12.3	1.42	-3.8508	51.1101	6.55264	6.19428	0.450389	0.912635
2016	United Commercial Bank Limited	29	0.0798821	0.02	0.029302	0.1139	0.07	12.46	0.84	-7.59072	50.477	7.11348	5.51353	0.495476	0.921597
2017	United Commercial Bank Limited	29	0.0733792	0.02	0.0277477	0.1207	0.06	12.54	0.7	-6.50545	48.7955	6.59025	5.70207	0.533579	0.926421
2018	United Commercial Bank Limited	29	0.0675089	0.02	0.0259141	0.1277	0.06	12.6	0.66	-8.60203	46.7331	7.31941	5.54362	0.482671	0.929287
2019	United Commercial Bank Limited	29	0.0525339	0.02	0.0277289	0.1468	0.06	12.71	0.65	-1.65909	46.5305	7.88192	5.592	0.446912	0.925778
2020	United Commercial Bank Limited	29	0.0429832	0.02	0.0219192	0.1492	0.06	12.77	0.61	-0.392987	48.7678	3.44802	5.69107	0.437622	0.928319
2021	United Commercial Bank Limited	29	0.0434408	0.02	0.0268211	0.1364	0.06	12.87	0.6	-0.081591	41.0536	6.93868	5.54565	0.531029	0.934454
2010	Mutual Trust Bank ltd.	30	0.0227837	0.02	0.0223972	0.11487	0.07	10.72	1.79	-1.33573	44.9112	5.57179	8.12668	0.336916	0.924822
2011	Mutual Trust Bank ltd.	30	0.0254248	0.02	0.0131578	0.119555	0.06	10.99	0.61	-0.727109	47.1782	6.46438	11.3952	0.58571	0.93692
2012	Mutual Trust Bank ltd.	30	0.0368956	0.02	0.0105224	0.108044	0.05	11.23	0.39	-0.595247	49.1325	6.52146	6.2175	0.599588	0.948116
2013	Mutual Trust Bank ltd.	30	0.036202	0.02	0.011481	0.115665	0.05	11.34	0.59	-2.62288	50.1555	6.01361	7.53041	0.407758	0.94614
2014	Mutual Trust Bank ltd.	30	0.026708	0.01	0.017887	0.107217	0.05	11.48	0.88	-2.89194	51.0923	6.06106	6.99164	0.501627	0.941784
2015	Mutual Trust Bank ltd.	30	0.0208469	0.01	0.0222501	0.1202	0.05	11.68	1.04	-3.8508	51.1101	6.55264	6.19428	0.600885	0.938871
2016	Mutual Trust Bank ltd.	30	0.0435753	0.02	0.0266628	0.1129	0.05	11.79	0.94	-7.59072	50.477	7.11348	5.51353	0.594599	0.940628
2017	Mutual Trust Bank ltd.	30	0.0430498	0.02	0.0241731	0.1376	0.05	11.93	1.08	-6.50545	48.7955	6.59025	5.70207	0.123539	0.941701
2018	Mutual Trust Bank ltd.	30	0.053877	0.02	0.0264825	0.1286	0.05	12.02	0.82	-8.60203	46.7331	7.31941	5.54362	0.317648	0.940304
2019	Mutual Trust Bank ltd.	30	0.0539041	0.02	0.0238647	0.1291	0.06	12.16	0.56	-1.65909	46.5305	7.88192	5.592	0.56838	0.936593
2020	Mutual Trust Bank ltd.	30	0.0460437	0.02	0.0157677	0.1292	0.06	12.16	0.37	-0.392987	48.7678	3.44802	5.69107	0.469418	0.936824
2021	Mutual Trust Bank ltd.	30	0.0579927	0.03	0.0207032	0.1441	0.07	12.26	1.03	-0.081591	41.0536	6.93868	5.54565	0.159821	0.935873
2010	One Bank Limited	31	0.0371078	0.02	0.0358829	0.0968796	0.08	10.83	5.82	-1.33573	44.9112	5.57179	8.12668	0.295785	0.0469026
2011	One Bank Limited	31	0.0447	0.02	0.0322264	0.112419	0.09	10.96	2.29	-0.727109	47.1782	6.46438	11.3952	0.353348	0.908785
2012	One Bank Limited	31	0.0552	0.03	0.036409	0.104551	0.09	11.2	1.38	-0.595247	49.1325	6.52146	6.2175	0.487627	0.913393
2013	One Bank Limited	31	0.0488521	0.02	0.0328966	0.119014	0.08	11.37	1.43	-2.62288	50.1555	6.01361	7.53041	0.240822	0.918091
2014	One Bank Limited	31	0.0472198	0.02	0.0399072	0.128644	0.08	11.52	1.87	-2.89194	51.0923	6.06106	6.99164	0.345539	0.921195
2015	One Bank Limited	31	0.0357699	0.01	0.0334444	0.1047	0.07	11.78	1.39	-3.8508	51.1101	6.55264	6.19428	0.29328	0.929291
2016	One Bank Limited	31	0.0492814	0.02	0.0258767	0.1366	0.07	11.94	1.2	-7.59072	50.477	7.11348	5.51353	0.267962	0.933019
2017	One Bank Limited	31	0.0530448	0.03	0.0244583	0.1154	0.06	12.11	1.05	-6.50545	48.7955	6.59025	5.70207	0.320119	0.937251
2018	One Bank Limited	31	0.0705217	0.03	0.0267522	0.1198	0.05	12.22	0.56	-8.60203	46.7331	7.31941	5.54362	0.406922	0.945353
2019	One Bank Limited	31	0.0923992	0.03	0.02084	0.1282	0.05	12.34	0.59	-1.65909	46.5305	7.88192	5.592	0.359285	0.945792
2020	One Bank Limited	31	0.0860022	0.04	0.0131869	0.1307	0.06	12.34	0.44	-0.392987	48.7678	3.44802	5.69107	0.244283	0.943592
2021	One Bank Limited	31	0.115451	0.04	0.0150285	0.1208	0.07	12.35	0.25	-0.081591	41.0536	6.93868	5.54565	0.473829	0.942874
2010	Premier Bank Limited	32	0.00728202	0.01	0.0242335	0.1001	0.09	10.91	2.6	-1.33573	44.9112	5.57179	8.12668	0.298993	0.908015
2011	Premier Bank Limited	32	0.0428397	0.01	0.0264163	0.1055	0.09	11.01	0.68	-0.727109	47.1782	6.46438	11.3952	0.396536	0.910963
2012	Premier Bank Limited	32	0.0538774	0.01	0.024373	0.1104	0.09	11.11	0.74	-0.595247	49.1325	6.52146	6.2175	0.344252	0.912617
2013	Premier Bank Limited	32	0.057334	0.01	0.0201916	0.1146	0.09	11.21	0.87	-2.62288	50.1555	6.01361	7.53041	0.400173	0.907477
2014	Premier Bank Limited	32	0.0899908	0.01	0.0198928	0.0921	0.05	11.42	0.87	-2.89194	51.0923	6.06106	6.99164	0.421481	0.914404
2015	Premier Bank Limited	32	0.0663753	0.01	0.0200359	0.0901	0.04	11.6	0.79	-3.8508	51.1101	6.55264	6.19428	0.439848	0.922056
2016	Premier Bank Limited	32	0.0516959	0.02	0.0207009	0.1238	0.06	11.74	1.11	-7.59072	50.477	7.11348	5.51353	0.315942	0.923223
2017	Premier Bank Limited	32	0.0462987	0.02	0.0254071	0.1212	0.06	11.85	1.13	-6.50545	48.7955	6.59025	5.70207	0.397745	0.92791
2018	Premier Bank Limited	32	0.0393821	0.02	0.03133	0.1227	0.07	12.04	1.12	-8.60203	46.7331	7.31941	5.54362	0.405952	0.928892
2019	Premier Bank Limited	32	0.0662328	0.03	0.0278756	0.1259	0.06	12.25	1.4	-1.65909	46.5305	7.88192	5.592	0.263919	0.928592
2020	Premier Bank Limited	32	0.0248923	0.02	0.0127948	0.1362	0.06	12.4	0.72	-0.392987	48.7678	3.44802	5.69107	0.440906	0.935075
2021	Premier Bank Limited	32	0.0270564	0.01	0.0155502	0.1396	0.06	12.5	0.97	-0.081591	41.0536	6.93868	5.54565	0.403332	0.93743
2016	Shimanto Bank Limited	33	0	0.02	0.0170108	2.2069	0.81	6.82	0.1	-7.59072	50.477	7.11348	5.51353	0.568563	0.191806
2017	Shimanto Bank Limited	33	0	0	0.0414635	1.0729	0.51	8.24	0.43	-6.50545	48.7955	6.59025	5.70207	0.549877	0.494129
2018	Shimanto Bank Limited	33	0.00095484	0	0.0447364	0.6243	0.36	8.85	0.74	-8.60203	46.7331	7.31941	5.54362	0.465071	0.640501
2019	Shimanto Bank Limited	33	0.00434639	0	0.0497633	0.5296	0.29	9.22	1.35	-1.65909	46.5305	7.88192	5.592	0.39619	0.712071
2020	Shimanto Bank Limited	33	0.00070934	0	0.036324	0.5275	0.24	9.48	1.2	-0.392987	48.7678	3.44802	5.69107	0.3947	0.759022
2021	Shimanto Bank Limited	33	0.0119593	0.01	0.0361479	0.4727	0.24	9.49	0.75	-0.081591	41.0536	6.93868	5.54565	0.517015	0.754893
2013	Meghna Bank Limited	34	0	0	0.0450729	0.8416	0.62	7.89	0.44	-2.62288	50.1555	6.01361	7.53041	0.550769	0.380487
2014	Meghna Bank Limited	34	0	0	0.0305706	0.4556	0.32	9.1	0.11	-2.89194	51.0923	6.06106	6.99164	0.737533	0.67484
2015	Meghna Bank Limited	34	0	0	0.02519	0.2723	0.21	9.68	2.2	-3.8508	51.1101	6.55264	6.19428	-0.258378	0.779018
2016	Meghna Bank Limited	34	0.0117996	0	0.0272505	0.2355	0.16	10.15	2.2	-7.59072	50.477	7.11348	5.51353	0.353169	0.835527
2017	Meghna Bank Limited	34	0.033913	0.01	0.0286439	0.1952	0.13	10.38	1.18	-6.50545	48.7955	6.59025	5.70207	0.430577	0.869938
2018	Meghna Bank Limited	34	0.0576129	0.02	0.031425	0.1886	0.12	10.5	0.22	-8.60203	46.7331	7.31941	5.54362	0.737853	0.880028
2019	Meghna Bank Limited	34	0.0740892	0.03	0.0322843	0.1785	0.11	10.62	0.29	-1.65909	46.5305	7.88192	5.592	0.730027	0.890629
2020	Meghna Bank Limited	34	0.0680354	0.02	0.0127914	0.1742	0.11	10.68	0.98	-0.392987	48.7678	3.44802	5.69107	0.189464	0.886336
2021	Meghna Bank Limited	34	0.0561121	0.03	0.00998529	0.1719	0.01	10.87	0.52	-0.081591	41.0536	6.93868	5.54565	0.424884	0.905061
2012	Bangladesh Development Bank Limited	35	0.367418	0.14	0.0415369	0.2735	0.22	8.97	2.38	-0.595247	49.1325	6.52146	6.2175	0.186263	0.519471
2013	Bangladesh Development Bank Limited	35	0.338512	0.19	0.0276192	0.2477	0.18	9.9	2.18	-2.62288	50.1555	6.01361	7.53041	0.221594	0.646946
2014	Bangladesh Development Bank Limited	35	0.319769	0.14	0.00824079	0.2456	0.19	10.05	2.25	-2.89194	51.0923	6.06106	6.99164	0.224223	0.648449
2015	Bangladesh Development Bank Limited	35	0.38663	0.16	0.0110686	0.2549	0.18	10.05	1.01	-3.8508	51.1101	6.55264	6.19428	0.195996	0.648686
2016	Bangladesh Development Bank Limited	35	0.410932	0.02	0.00748545	0.2564	0.18	10.17	0.7	-7.59072	50.477	7.11348	5.51353	0.237952	0.665694
2017	Bangladesh Development Bank Limited	35	0.469109	0.2	0.0118491	0.2655	0.18	10.26	0.97	-6.50545	48.7955	6.59025	5.70207	0.283395	0.679528
2018	Bangladesh Development Bank Limited	35	0.468914	0.19	0.0272285	0.2653	0.18	10.25	1.27	-8.60203	46.7331	7.31941	5.54362	0.314821	0.676981
2019	Bangladesh Development Bank Limited	35	0.386802	0.19	0.0148229	0.214	0.16	10.23	0.11	-1.65909	46.5305	7.88192	5.592	0.61264	0.672863
2020	Bangladesh Development Bank Limited	35	0.283734	0.12	0.00801389	0.2365	0.2	10.09	0.08	-0.392987	48.7678	3.44802	5.69107	0.491085	0.655647
2021	Bangladesh Development Bank Limited	35	0.310804	0.11	0.00276849	0.2298	0.18	10.28	0.1	-0.081591	41.0536	6.93868	5.54565	0.526307	0.687962
2012	Bangladesh Commerce Bank Ltd.	36	0.133002	0.04	0.0245203	0.1043	0.09	9.66	0.52	-0.595247	49.1325	6.52146	6.2175	0.429261	0.883879
2013	Bangladesh Commerce Bank Ltd.	36	0.15899	0.04	0.0163542	0.1428	0.1	9.89	0.08	-2.62288	50.1555	6.01361	7.53041	0.787214	0.86712
2014	Bangladesh Commerce Bank Ltd.	36	0.321611	0.04	0.0262003	0.0581	0.04	10.04	0.1	-2.89194	51.0923	6.06106	6.99164	0.769883	0.882654
2015	Bangladesh Commerce Bank Ltd.	36	0.324152	0.04	0.0176219	0.0364	0.03	10.09	0.01	-3.8508	51.1101	6.55264	6.19428	0.620447	0.887032
2016	Bangladesh Commerce Bank Ltd.	36	0.376025	0.04	0.0228853	0.0172	0.08	10.14	0.08	-7.59072	50.477	7.11348	5.51353	0.70837	0.88862
2017	Bangladesh Commerce Bank Ltd.	36	0.290274	0.04	0.0233302	0.0306	0.02	10.31	0.08	-6.50545	48.7955	6.59025	5.70207	0.726676	0.903226
2018	Bangladesh Commerce Bank Ltd.	36	0.38752	0.11	0.0226691	-0.066	-0.07	10.36	-5.87	-8.60203	46.7331	7.31941	5.54362	-0.0700294	0.964898
2019	Bangladesh Commerce Bank Ltd.	36	0.503894	0.13	0.00762608	-0.1424	-0.15	10.44	-3.26	-1.65909	46.5305	7.88192	5.592	-0.0132045	0.998457
2020	Bangladesh Commerce Bank Ltd.	36	0.423336	0.16	-0.0207675	-0.1454	-0.15	10.5	-4.79	-0.392987	48.7678	3.44802	5.69107	0.00921262	1.05017
2021	Bangladesh Commerce Bank Ltd.	36	0.468385	0.16	-0.0205633	-0.1898	-0.15	10.65	-3.43	-0.081591	41.0536	6.93868	5.54565	-0.00215658	1.07709
2010	Basic Bank Limited	37	0.0483361	0.02	0.02332	0.0941	0.07	10.8	1.24	-1.33573	44.9112	5.57179	8.12668	0.501246	0.927327
2011	Basic Bank Limited	37	0.043769	0.02	0.0309623	0.1013	0.07	11.05	1.4	-0.727109	47.1782	6.46438	11.3952	0.511942	0.92975
2012	Basic Bank Limited	37	0.0822014	0.03	0.024745	0.1005	0.06	11.38	0.03	-0.595247	49.1325	6.52146	6.2175	0.974071	0.941098
2013	Basic Bank Limited	37	0.287451	0.11	0.011738	-0.012	-0.01	11.81	-0.4	-2.62288	50.1555	6.01361	7.53041	5.48594	0.961552
2014	Basic Bank Limited	37	0.571535	0.26	-0.0109313	-0.284	-0.16	11.85	-0.67	-2.89194	51.0923	6.06106	6.99164	0.0135175	0.923948
2015	Basic Bank Limited	37	0.510939	0.3	-0.0181041	-0.0755	-0.05	11.91	-1.72	-3.8508	51.1101	6.55264	6.19428	0.0150444	0.866372
2016	Basic Bank Limited	37	0.541261	0.34	-0.0055835	-0.1559	-0.09	11.97	-7.49	-7.59072	50.477	7.11348	5.51353	0.00161595	0.947209
2017	Basic Bank Limited	37	0.54634	0.35	-0.00102718	-0.1322	-0.08	11.87	-3.39	-6.50545	48.7955	6.59025	5.70207	-0.0150387	0.930051
2018	Basic Bank Limited	37	0.568527	0.15	-0.00710707	0.0825	0.05	11.79	-1.81	-8.60203	46.7331	7.31941	5.54362	-0.00582815	0.945806
2019	Basic Bank Limited	37	0.520186	0.14	-0.0132542	0.0653	0.03	11.84	-1.69	-1.65909	46.5305	7.88192	5.592	-0.00607144	0.964051
2020	Basic Bank Limited	37	0.517159	0.15	-0.0235821	0.0308	0.01	11.85	-1.9	-0.392987	48.7678	3.44802	5.69107	-0.00406531	0.981222
2021	Basic Bank Limited	37	0.597968	0.11	-0.0244992	0.0018	-0.01	11.92	-2.02	-0.081591	41.0536	6.93868	5.54565	0.0132151	1.00294
2013	Midland Bank Limited	38	0	0	0.0294064	0.976	0.53	7.97	0.14	-2.62288	50.1555	6.01361	7.53041	0.425	0.465909
2014	Midland Bank Limited	38	0	0	0.0247598	0.4395	0.27	9.05	0.23	-2.89194	51.0923	6.06106	6.99164	0.657321	0.731992
2015	Midland Bank Limited	38	0.0100582	0	0.0149679	0.2629	0.19	9.8	2.48	-3.8508	51.1101	6.55264	6.19428	0.284005	0.787946
2016	Midland Bank Limited	38	0.00681891	0	0.0178694	0.233	0.15	10.19	2.26	-7.59072	50.477	7.11348	5.51353	0.310655	0.847277
2017	Midland Bank Limited	38	0.0167639	0.01	0.0202899	0.2103	0.14	10.44	1.65	-6.50545	48.7955	6.59025	5.70207	0.331747	0.860497
2018	Midland Bank Limited	38	0.0120441	0	0.103702	0.1933	0.41	10.48	1.42	-8.60203	46.7331	7.31941	5.54362	0.412187	2.49284
2019	Midland Bank Limited	38	0.026405	0.01	0.0265163	0.2113	0.13	10.58	1.05	-1.65909	46.5305	7.88192	5.592	0.469814	0.866978
2020	Midland Bank Limited	38	0.0115842	0	0.00725759	0.1744	0.12	10.72	1.13	-0.392987	48.7678	3.44802	5.69107	0.316266	0.879423
2021	Midland Bank Limited	38	0.031723	0.01	0.0152798	0.1587	0.11	10.83	0.78	-0.081591	41.0536	6.93868	5.54565	0.543567	0.892721
2013	Moudhumoti Bank Limited	39	0	0	0.0280821	1.5036	0.58	7.43	0.72	-2.62288	50.1555	6.01361	7.53041	0.488181	0.419379
2014	Moudhumoti Bank Limited	39	0	0	0.012231	0.5109	0.3	9.19	0.53	-2.89194	51.0923	6.06106	6.99164	0.307096	0.700747
2015	Moudhumoti Bank Limited	39	0	0	0.0121036	0.3526	0.23	9.74	3.81	-3.8508	51.1101	6.55264	6.19428	0.212084	0.767501
2016	Moudhumoti Bank Limited	39	0.00263261	0	0.0259795	0.1942	0.17	10.06	1.65	-7.59072	50.477	7.11348	5.51353	0.399855	0.832224
2017	Moudhumoti Bank Limited	39	0.00292524	0	0.0308391	0.168	0.13	10.41	1.93	-6.50545	48.7955	6.59025	5.70207	0.421509	0.874798
2018	Moudhumoti Bank Limited	39	0.0182895	0	0.040131	0.1504	0.12	10.54	2.02	-8.60203	46.7331	7.31941	5.54362	0.416327	0.878043
2019	Moudhumoti Bank Limited	39	0.0252559	0.01	0.0286963	0.1393	0.09	10.82	1.29	-1.65909	46.5305	7.88192	5.592	0.50222	0.907214
2020	Moudhumoti Bank Limited	39	0.0121839	0.01	0.0202793	0.1784	0.11	10.91	2.28	-0.392987	48.7678	3.44802	5.69107	0.319355	0.882609
2021	Moudhumoti Bank Limited	39	0.0284307	0.01	0.00925163	0.1805	0.1	10.98	4.48	-0.081591	41.0536	6.93868	5.54565	0.27995	0.89587
2013	NRB Bank Limited	40	0	0	0.0317347	1.9644	0.67	7.54	0.18	-2.62288	50.1555	6.01361	7.53041	0.617066	0.327716
2014	NRB Bank Limited	40	0	0	0.026368	0.417	0.29	8.96	-0.25	-2.89194	51.0923	6.06106	6.99164	-0.31791	0.705793
2015	NRB Bank Limited	40	0.00199598	0	0.0153326	0.2611	0.2	9.5	2.02	-3.8508	51.1101	6.55264	6.19428	0.312804	0.781904
2016	NRB Bank Limited	40	0.0194668	0.01	0.0230764	0.2744	0.19	9.77	3.18	-7.59072	50.477	7.11348	5.51353	0.269745	0.795426
2017	NRB Bank Limited	40	0.0245772	0.01	0.0241594	0.1836	0.13	10.08	1.48	-6.50545	48.7955	6.59025	5.70207	0.269516	0.866361
2018	NRB Bank Limited	40	0.0371313	0.01	0.0311593	0.1722	0.12	10.42	1.47	-8.60203	46.7331	7.31941	5.54362	0.113315	0.88105
2019	NRB Bank Limited	40	0.0413803	0.03	0.0305634	0.1332	0.09	10.64	-0.25	-1.65909	46.5305	7.88192	5.592	-0.337769	0.906297
2020	NRB Bank Limited	40	0.0371449	0.02	0.0198077	0.1607	0.1	10.64	1.22	-0.392987	48.7678	3.44802	5.69107	0.292921	0.89517
2021	NRB Bank Limited	40	0.0339417	0.03	0.0202417	0.1823	0.11	10.71	0.73	-0.081591	41.0536	6.93868	5.54565	0.329659	0.885469
2013	NRB Commercial Bank Ltd.	41	0	0	0.036443	0.8043	0.46	8.5	0.51	-2.62288	50.1555	6.01361	7.53041	0.425	0.224208
2014	NRB Commercial Bank Ltd.	41	0	0	0.00997805	0.29	0.18	9.76	1.75	-2.89194	51.0923	6.06106	6.99164	0.572534	0.815617
2015	NRB Commercial Bank Ltd.	41	0.00270626	0	0.00680106	0.1893	0.14	10.27	1.83	-3.8508	51.1101	6.55264	6.19428	0.293487	0.857885
2016	NRB Commercial Bank Ltd.	41	0.00515991	0	0.0211627	0.135	0.11	10.7	1.93	-7.59072	50.477	7.11348	5.51353	0.33555	0.893159
2017	NRB Commercial Bank Ltd.	41	0.0240134	0.01	0.0305475	0.1358	0.11	10.72	1.67	-6.50545	48.7955	6.59025	5.70207	0.335439	0.888565
2018	NRB Commercial Bank Ltd.	41	0.0293737	0.02	0.0357921	0.1409	0.1	10.9	1.5	-8.60203	46.7331	7.31941	5.54362	0.402729	0.89434
2019	NRB Commercial Bank Ltd.	41	0.0319869	0.01	0.0316447	0.1326	0.09	11.18	1.47	-1.65909	46.5305	7.88192	5.592	0.437766	0.908654
2020	NRB Commercial Bank Ltd.	41	0.0292583	0.01	0.0163185	0.1252	0.07	11.41	1.42	-0.392987	48.7678	3.44802	5.69107	0.338196	0.915304
2021	NRB Commercial Bank Ltd.	41	0.045192	0.02	0.0240256	0.1358	0.07	11.65	1.68	-0.081591	41.0536	6.93868	5.54565	0.304148	0.904407
2013	NRB Global Bank Ltd. /Global islamic bank	42	0	0	0.0224823	0.7122	0.57	8.06	-0.28	-2.62288	50.1555	6.01361	7.53041	3.39378	0.434556
2014	NRB Global Bank Ltd. /Global islamic bank	42	0	0	0.0338866	0.2738	0.23	8.27	-0.17	-2.89194	51.0923	6.06106	6.99164	-0.800532	0.771697
2015	NRB Global Bank Ltd. /Global islamic bank	42	0.00635098	0	0.0340196	0.1604	0.13	10.19	0.02	-3.8508	51.1101	6.55264	6.19428	0.873572	0.866032
2016	NRB Global Bank Ltd. /Global islamic bank	42	0.0041852	0	0.0385925	0.1183	0.09	10.67	0.26	-7.59072	50.477	7.11348	5.51353	0.466109	0.906297
2017	NRB Global Bank Ltd. /Global islamic bank	42	0.01306	0.01	0.0363858	0.1126	0.06	11.14	0.15	-6.50545	48.7955	6.59025	5.70207	0.628596	0.936773
2018	NRB Global Bank Ltd. /Global islamic bank	42	0.0201872	0	0.0292749	0.1189	0.06	11.33	0.15	-8.60203	46.7331	7.31941	5.54362	0.458647	0.942323
2019	NRB Global Bank Ltd. /Global islamic bank	42	0.0179634	0.02	0.0270041	0.1027	0.05	11.48	0.09	-1.65909	46.5305	7.88192	5.592	0.580742	0.946541
2020	NRB Global Bank Ltd. /Global islamic bank	42	0.0202837	0.02	0.028546	0.1065	0.06	11.58	0.91	-0.392987	48.7678	3.44802	5.69107	0.429436	0.944583
2021	NRB Global Bank Ltd. /Global islamic bank	42	0.0222819	0	0.0418597	0.1066	0.06	11.68	1.04	-0.081591	41.0536	6.93868	5.54565	0.456153	0.941565
2013	South Bangla Agriculture and Commerce Bank	43	0	0	0.0407719	0.6199	0.48	8.4	0.53	-2.62288	50.1555	6.01361	7.53041	0.560678	0.522971
2014	South Bangla Agriculture and Commerce Bank	43	0	0	0.0219473	0.2954	0.18	9.83	0.41	-2.89194	51.0923	6.06106	6.99164	0.664439	0.822
2015	South Bangla Agriculture and Commerce Bank	43	0.00096529	0	0.0348462	0.2119	0.17	10.33	1.18	-3.8508	51.1101	6.55264	6.19428	0.50778	1.19184
2016	South Bangla Agriculture and Commerce Bank	43	0	0	0.0380469	0.1859	0.12	10.55	2.31	-7.59072	50.477	7.11348	5.51353	0.343337	0.896495
2017	South Bangla Agriculture and Commerce Bank	43	0.00887428	0	0.0364601	0.1654	0.11	10.82	1.88	-6.50545	48.7955	6.59025	5.70207	0.353044	0.889058
2018	South Bangla Agriculture and Commerce Bank	43	0.0197326	0.01	0.0396109	0.1585	0.1	10.99	1.36	-8.60203	46.7331	7.31941	5.54362	0.464066	0.894855
2019	South Bangla Agriculture and Commerce Bank	43	0.0608733	0.02	0.032158	0.1473	0.09	11.18	1.25	-1.65909	46.5305	7.88192	5.592	0.451582	0.901105
2020	South Bangla Agriculture and Commerce Bank	43	0.0621501	0.03	0.0138024	0.1345	0.1	11.18	1.1	-0.392987	48.7678	3.44802	5.69107	0.304017	0.894725
2021	South Bangla Agriculture and Commerce Bank	43	0.0585378	0.03	0.0183356	0.1391	0.11	11.19	0.58	-0.081591	41.0536	6.93868	5.54565	0.448388	0.89134
2013	Union Bank Limited	44	0	0	0.0283603	0.3446	0.26	9.41	1.44	-2.62288	50.1555	6.01361	7.53041	0.477803	0.735785
2014	Union Bank Limited	44	0	0	0.0252568	0.1431	0.11	10.46	1.11	-2.89194	51.0923	6.06106	6.99164	0.474943	0.8871
2015	Union Bank Limited	44	1.946e-05	0	0.0349493	0.1325	0.08	10.93	0.94	-3.8508	51.1101	6.55264	6.19428	0.380559	0.918921
2016	Union Bank Limited	44	0.00070962	0	0.0395118	0.11621	0.07	11.22	1.16	-7.59072	50.477	7.11348	5.51353	0.422863	0.928353
2017	Union Bank Limited	44	0.00567794	0	0.0319505	0.1172	0.05	11.64	0.83	-6.50545	48.7955	6.59025	5.70207	0.490178	0.94758
2018	Union Bank Limited	44	0.00971184	0	0.0298488	0.1024	0.05	11.74	0.68	-8.60203	46.7331	7.31941	5.54362	0.456201	0.947126
2019	Union Bank Limited	44	0.0364389	0.01	0.0278153	0.1224	0.05	11.92	0.36	-1.65909	46.5305	7.88192	5.592	0.598189	0.953058
2020	Union Bank Limited	44	0.0252581	0.01	0.0302715	0.1121	0.04	12.06	0.51	-0.392987	48.7678	3.44802	5.69107	0.555452	0.956408
2021	Union Bank Limited	44	0.0348573	0.01	0.0285805	0.1047	0.04	12.21	0.39	-0.081591	41.0536	6.93868	5.54565	0.60922	0.958705
.		.	.	.	.	.	.	.	.	.	.	.	.	.	.
.		.	.	.	.	.	.	.	.	.	.	.	.	.	.
.		.	.	.	.	.	.	.	.	.	.	.	.	.	.
